# Supplementary material for: Food Intake and Diet Quality of Pregnant Women in China During the COVID-19 Pandemic: A National Cross-Sectional Study
Source: Front Nutr. 2022 Apr 5;9:853565. doi: 10.3389/fnut.2022.853565 (PMC9037147; doi:10.3389/fnut.2022.853565)
Supplement: Supplementary file 2 [file Data_Sheet_2.ZIP]

Archive with 4 entries (3 files):
- Supplementary Material Figures/Supplementary Material Figure 1A.jpg
- Supplementary Material Figures/Supplementary Material Figure 1B.jpg
- Supplementary Material Figures/Supplementary Material Figure 1C.jpg
- Supplementary Material Figures/
